# Supplementary material for: Lower Adherence to a Mediterranean Diet Is Associated with High Adiposity in Community-Dwelling Older Adults: Results from the Longevity Check-Up (Lookup) 7+ Project
Source: Nutrients. 2023 Nov 23;15(23):4892. doi: 10.3390/nu15234892 (PMC10708281; doi:10.3390/nu15234892)
Supplement: Supplementary file 1 [file nutrients-15-04892-s001.zip]

Archive with 1 entries (1 files):
- nutrients-2707044-supplementary.pdf
